# Supplementary material for: Mapping modifiable determinants of medication adherence in bipolar disorder (BD) to the theoretical domains framework (TDF): a systematic review
Source: Psychol Med. 2021 May 19;51(7):1082–98. doi: 10.1017/S0033291721001446 (PMC8188530; doi:10.1017/S0033291721001446)
Supplement: Supplementary file 1 [file S0033291721001446sup.zip]

Archive with 2 entries (2 files):
- S0033291721001446sup002.doc
- S0033291721001446sup001.docx
